# Supplementary material for: Antimicrobial Activity and Characterization of a Validated Copper-Complexed Polymer Tape for Surface Disinfectant Applications
Source: Antibiotics (Basel). 2025 Dec 14;14(12):1262. doi: 10.3390/antibiotics14121262 (PMC12729683; doi:10.3390/antibiotics14121262)
Supplement: Supplementary file 1 [file antibiotics-14-01262-s001.zip]

Archive with 1 entries (1 files):
- antibiotics-3948389-supplementary.pdf
